# Supplementary material for: Improvement in Glucocorticoid-Induced Osteoporosis on Switching from Bisphosphonates to Once-Weekly Teriparatide: A Randomized Open-Label Trial
Source: J Clin Med. 2022 Dec 30;12(1):292. doi: 10.3390/jcm12010292 (PMC9820936; doi:10.3390/jcm12010292)
Supplement: Supplementary file 1 [file jcm-12-00292-s001.zip]

Archive with 2 entries (2 files):
- Tables S1 and S2.pdf
- Text S1.pdf
